# Supplementary material for: Agar/Carboxymethyl Cellulose Blended Films with Green-Synthesised Silver Nanoparticles as a Sustainable Alternative for Food Packaging Applications
Source: Polymers (Basel). 2025 Nov 25;17(23):3126. doi: 10.3390/polym17233126 (PMC12694301; doi:10.3390/polym17233126)
Supplement: Supplementary file 1 [file polymers-17-03126-s001.zip]

Archive with 1 entries (1 files):
- polymers-3970112-supplementary.pdf
